# Supplementary material for: Reconstruction of the X and Y haplotypes in the genetically improved Abbassa nile tilapia genome assembly
Source: Sci Rep. 2025 May 8;15:16057. doi: 10.1038/s41598-025-01300-y (PMC12062369; doi:10.1038/s41598-025-01300-y)
Supplement: Supplementary file 8 — Supplementary Material 8 [file 41598_2025_1300_MOESM8_ESM.xlsx]

## Sheet: Sheet1
Supplementary Table 3: Genomic regions in Abbassa with signal of introgression from O. aureus
#scaffold	start	end	mid	sites
scaffold_1	223889	233803	229043	50
scaffold_1	315529	326326	321351	50
scaffold_1	339931	353014	345051	50
scaffold_1	445158	451227	447230	50
scaffold_1	1597572	1601460	1599476	50
scaffold_1	1620833	1622296	1621638	50
scaffold_1	1632470	1633611	1633069	50
scaffold_1	1671282	1673488	1672379	50
scaffold_1	1673256	1677689	1674612	50
scaffold_1	1678388	1680035	1679438	50
scaffold_1	1679802	1685067	1682332	50
scaffold_1	1720347	1722994	1721522	50
scaffold_1	1737380	1742592	1740326	50
scaffold_1	1742142	1746036	1743927	50
scaffold_1	1745502	1750837	1748195	50
scaffold_1	2233654	2241966	2237577	50
scaffold_1	2240859	2247266	2244292	50
scaffold_1	2278068	2285839	2281221	50
scaffold_1	2916916	2924874	2919845	50
scaffold_1	4153732	4159988	4156961	50
scaffold_1	5087397	5095149	5091082	50
scaffold_1	5320135	5327174	5324035	50
scaffold_1	6028380	6038781	6034069	50
scaffold_1	10598086	10600226	10599269	50
scaffold_1	11861617	11867847	11864034	50
scaffold_1	12510300	12516693	12512978	50
scaffold_1	13378802	13383355	13381470	50
scaffold_1	18781300	18785249	18783111	50
scaffold_1	20123112	20131406	20127365	50
scaffold_1	20134878	20138810	20136344	50
scaffold_1	20137364	20147399	20141293	50
scaffold_1	20143551	20156318	20151130	50
scaffold_1	20155760	20160738	20157971	50
scaffold_1	20164228	20171122	20168353	50
scaffold_1	20178871	20186749	20183451	50
scaffold_1	20807016	20810738	20808080	50
scaffold_1	20985412	20988358	20986513	50
scaffold_1	21171600	21176793	21174514	50
scaffold_1	21176012	21180202	21178195	50
scaffold_1	21179781	21183610	21181480	50
scaffold_1	21183313	21188978	21184965	50
scaffold_1	21186072	21195777	21192339	50
scaffold_1	21195085	21199690	21197576	50
scaffold_1	21199076	21202891	21201203	50
scaffold_1	21218627	21220967	21219549	50
scaffold_1	21228237	21234264	21231210	50
scaffold_1	21716946	21722602	21719279	50
scaffold_1	21722167	21726013	21723470	50
scaffold_1	22587743	22595408	22591265	50
scaffold_1	22818525	22828496	22822572	50
scaffold_1	22827842	22829963	22828944	50
scaffold_1	22858459	22864061	22860951	50
scaffold_1	22863012	22868490	22866066	50
scaffold_1	23596814	23601323	23599254	50
scaffold_1	23793631	23795436	23794595	50
scaffold_1	24895007	24898467	24897204	50
scaffold_1	24976998	24985634	24980656	50
scaffold_1	25202091	25207569	25205417	50
scaffold_1	25207321	25212727	25209213	50
scaffold_1	25218855	25222859	25220358	50
scaffold_1	25228562	25244891	25237222	50
scaffold_1	25271034	25273014	25272036	50
scaffold_1	25272666	25274842	25273474	50
scaffold_1	25273898	25277086	25275600	50
scaffold_1	25276421	25284023	25279481	50
scaffold_1	25286984	25292975	25289277	50
scaffold_1	25518520	25528597	25522836	50
scaffold_1	25526437	25535938	25531292	50
scaffold_1	26259738	26270595	26266561	50
scaffold_1	26270085	26275677	26273453	50
scaffold_1	26275258	26316769	26285749	50
scaffold_1	26295166	26330208	26323370	50
scaffold_1	26329976	26341459	26332129	50
scaffold_1	26333693	26347604	26343768	50
scaffold_1	26592574	26597933	26595049	50
scaffold_1	26596501	26606858	26603132	50
scaffold_1	26675492	26685665	26678868	50
scaffold_1	26680821	26687276	26685577	50
scaffold_1	26687948	26709339	26700917	50
scaffold_1	26812571	26820228	26816300	50
scaffold_1	27623974	27670497	27646164	50
scaffold_1	28025978	28030427	28028566	50
scaffold_1	28043248	28048452	28045923	50
scaffold_1	28047308	28055012	28050352	50
scaffold_1	28061273	28069508	28065379	50
scaffold_1	28070228	28075214	28072295	50
scaffold_1	28074071	28078363	28076419	50
scaffold_1	29256909	29264857	29261195	50
scaffold_1	29651179	29655090	29653329	50
scaffold_1	29654600	29659205	29656550	50
scaffold_1	29657902	29666539	29662586	50
scaffold_1	29673109	29673896	29673484	50
scaffold_1	29681364	29683315	29681964	50
scaffold_1	29715905	29718394	29717408	50
scaffold_1	29744112	29757766	29751106	50
scaffold_1	29761837	29782435	29772540	50
scaffold_1	29871935	29880162	29876258	50
scaffold_1	29953976	29960082	29956869	50
scaffold_1	30072348	30080351	30075976	50
scaffold_1	30100221	30114120	30107672	50
scaffold_1	30129143	30258398	30177001	50
scaffold_1	30220011	30328234	30272757	50
scaffold_1	31204050	31211216	31207689	50
scaffold_1	31210353	31216482	31213071	50
scaffold_1	31367597	31374438	31371277	50
scaffold_1	31401500	31408774	31405946	50
scaffold_1	31408131	31413858	31410564	50
scaffold_1	31412624	31419815	31416101	50
scaffold_1	31543894	31550257	31546810	50
scaffold_1	31548898	31557136	31552815	50
scaffold_1	31794038	31810528	31805379	50
scaffold_1	31809668	31816094	31812464	50
scaffold_1	36056614	36196549	36101717	50
scaffold_1	36104817	36349321	36259107	50
scaffold_1	36293133	36603670	36384310	50
scaffold_1	36437190	37139033	36908646	50
scaffold_1	37322224	37329824	37326262	50
scaffold_1	42173718	42264189	42214713	50
scaffold_1	42251772	42294105	42277062	50
scaffold_1	42438071	42442158	42440605	50
scaffold_1	42894650	42897050	42895952	50
scaffold_1	46383092	46389109	46385497	50
scaffold_1	51393675	51407716	51400039	50
scaffold_1	52745628	52753115	52749293	50
scaffold_1	52967492	52975751	52972052	50
scaffold_1	53216109	53218595	53217836	50
scaffold_1	53218395	53219806	53219073	50
scaffold_1	53226352	53234040	53231143	50
scaffold_1	53233486	53239584	53236991	50
scaffold_1	53239368	53241602	53240229	50
scaffold_1	53244997	53251289	53247928	50
scaffold_1	53250219	53253521	53252403	50
scaffold_1	53757371	53766960	53760435	50
scaffold_1	54003917	54009458	54006480	50
scaffold_1	54008303	54013033	54010808	50
scaffold_1	54012104	54018883	54015119	50
scaffold_1	54023656	54027530	54026027	50
scaffold_1	54027234	54029447	54028227	50
scaffold_1	54029080	54031764	54030408	50
scaffold_1	54031042	54035090	54033286	50
scaffold_1	54034631	54037635	54036134	50
scaffold_1	54036818	54039141	54038172	50
scaffold_1	54038750	54040782	54039827	50
scaffold_1	54040535	54042143	54041230	50
scaffold_1	54041726	54043815	54042784	50
scaffold_1	54043721	54045387	54044589	50
scaffold_1	54064136	54072137	54070156	50
scaffold_1	54265059	54266830	54266020	50
scaffold_1	54277374	54279475	54278608	50
scaffold_1	54286053	54287686	54286870	50
scaffold_1	54287332	54289153	54288264	50
scaffold_1	54316639	54327225	54321992	50
scaffold_1	54325892	54332645	54329151	50
scaffold_1	54331439	54335409	54333617	50
scaffold_1	54334528	54338941	54336592	50
scaffold_1	54337992	54343276	54340778	50
scaffold_1	54397851	54406612	54400761	50
scaffold_1	54401529	54411719	54407646	50
scaffold_1	54409995	54417585	54414415	50
scaffold_1	54416931	54420163	54418502	50
scaffold_1	54419525	54423928	54421509	50
scaffold_1	54422654	54427911	54425450	50
scaffold_1	54426842	54438067	54432125	50
scaffold_1	54436125	54442240	54439462	50
scaffold_1	54441002	54447250	54443728	50
scaffold_1	54444947	54454287	54449677	50
scaffold_1	54479613	54484181	54481766	50
scaffold_1	54483156	54488510	54485335	50
scaffold_1	54486933	54489957	54488850	50
scaffold_1	54489526	54492869	54491235	50
scaffold_1	54492537	54494692	54493548	50
scaffold_1	54494480	54497095	54495529	50
scaffold_1	54516311	54518423	54517108	50
scaffold_1	54517591	54523219	54520432	50
scaffold_1	54522941	54524916	54523806	50
scaffold_1	54543318	54558090	54550551	50
scaffold_1	54614846	54635453	54625667	50
scaffold_1	54664518	54680633	54670227	50
scaffold_1	54675644	54692006	54684365	50
scaffold_1	54762431	54777246	54768571	50
scaffold_1	54797380	54798140	54797781	50
scaffold_1	54798015	54799329	54798424	50
scaffold_1	54798738	54802823	54800747	50
scaffold_1	54802125	54833691	54809676	50
scaffold_1	54814823	54872111	54850404	50
scaffold_1	54877745	54885850	54883515	50
scaffold_1	54885465	54895167	54889975	50
scaffold_1	54894432	54906558	54900957	50
scaffold_1	54916119	54920221	54918634	50
scaffold_1	54919283	54934775	54925837	50
scaffold_1	54932249	54936641	54935761	50
scaffold_1	54958027	54959419	54958676	50
scaffold_1	54962619	54965973	54963602	50
scaffold_1	54968402	54970123	54969218	50
scaffold_1	54975506	54977098	54976410	50
scaffold_1	54976957	54980573	54977974	50
scaffold_1	54982748	54997988	54987177	50
scaffold_1	55009611	55014033	55011433	50
scaffold_1	55012861	55019121	55016271	50
scaffold_1	55018488	55020643	55019812	50
scaffold_1	55020448	55024068	55022001	50
scaffold_1	55205476	55224203	55211305	50
scaffold_1	55218824	55233518	55229203	50
scaffold_1	55471700	55495128	55483960	50
scaffold_1	55490999	55508669	55499851	50
scaffold_1	55505444	55531127	55518329	50
scaffold_1	55528637	55543053	55534463	50
scaffold_1	55537649	55551099	55545621	50
scaffold_1	55569942	55599653	55586220	50
scaffold_1	55604921	55610204	55607675	50
scaffold_1	55679380	55683147	55681030	50
scaffold_1	55681833	55686859	55684883	50
scaffold_1	55715465	55725637	55722129	50
scaffold_1	55738252	55742481	55740305	50
scaffold_1	55788488	55794101	55790762	50
scaffold_1	56089624	56091495	56090531	50
scaffold_1	56091173	56093173	56092111	50
scaffold_1	56093076	56094123	56093508	50
scaffold_1	56093858	56095166	56094529	50
scaffold_1	56094917	56096148	56095583	50
scaffold_1	56095972	56097242	56096565	50
scaffold_1	56096894	56098474	56097751	50
scaffold_1	56098288	56099784	56098911	50
scaffold_1	56099402	56102870	56101179	50
scaffold_1	56189106	56194584	56191358	50
scaffold_1	58574675	58578677	58576276	50
scaffold_1	58577082	58582235	58580060	50
scaffold_1	58581432	58588143	58585073	50
scaffold_1	58658943	58667382	58663142	50
scaffold_1	58666329	58675772	58670081	50
scaffold_1	60799435	60805935	60802849	50
scaffold_1	60804423	60808202	60806959	50
scaffold_1	61723277	61732520	61728013	50
scaffold_1	61803467	61809577	61806609	50
scaffold_1	61843459	61857596	61847553	50
scaffold_1	61851224	61871374	61864390	50
scaffold_1	63652425	63660068	63656449	50
scaffold_1	63658997	63665746	63663014	50
scaffold_1	63665238	63669736	63667363	50
scaffold_1	63668975	63672901	63671031	50
scaffold_1	63671938	63675170	63673681	50
scaffold_1	63683929	63692283	63687629	50
scaffold_1	63691966	63695376	63693403	50
scaffold_1	64043844	64104823	64077353	50
scaffold_1	64159901	64169713	64165911	50
scaffold_1	64177723	64182047	64179330	50
scaffold_1	64223213	64228681	64224992	50
scaffold_1	64226579	64232110	64229887	50
scaffold_1	64231384	64234794	64233189	50
scaffold_1	64286179	64288979	64288035	50
scaffold_1	64288865	64291132	64289919	50
scaffold_1	64331453	64335010	64333169	50
scaffold_1	64420788	64442663	64432576	50
scaffold_1	64456584	64484321	64475233	50
scaffold_1	64484941	64487377	64486421	50
scaffold_1	64487054	64489056	64487987	50
scaffold_1	64488751	64490614	64489534	50
scaffold_1	64492953	64496378	64495039	50
scaffold_1	64570274	64575425	64573101	50
scaffold_1	64574729	64579237	64576953	50
scaffold_1	64583632	64587932	64586025	50
scaffold_1	64763981	64769237	64765814	50
scaffold_1	64785371	64789741	64787574	50
scaffold_1	64867347	64869389	64868313	50
scaffold_1	64874758	64876494	64875626	50
scaffold_1	64876223	64878918	64877292	50
scaffold_1	64878230	64880278	64879485	50
scaffold_1	64880052	64880959	64880540	50
scaffold_1	64880793	64883644	64881919	50
scaffold_1	64883506	64884721	64884103	50
scaffold_1	64884439	64890200	64887783	50
scaffold_1	64889741	64899376	64894231	50
scaffold_1	64898500	64902037	64900375	50
scaffold_1	64901457	64903202	64902470	50
scaffold_1	64902917	64904894	64903749	50
scaffold_1	64904284	64907472	64905863	50
scaffold_1	64906984	64909502	64908179	50
scaffold_1	64908806	64912555	64910738	50
scaffold_1	65439368	65445953	65442352	50
scaffold_1	65498958	65502941	65500771	50
scaffold_1	65501863	65505790	65504175	50
scaffold_1	65671815	65699515	65683262	50
scaffold_1	65701680	65704994	65703580	50
scaffold_1	65704782	65711767	65707050	50
scaffold_1	65711523	65714044	65712623	50
scaffold_1	66011116	66019346	66016779	50
scaffold_1	66030489	66035311	66031831	50
scaffold_1	66058930	66063908	66062025	50
scaffold_1	66075414	66080318	66078001	50
scaffold_1	66278112	66283023	66280541	50
scaffold_1	66318271	66325663	66322274	50
scaffold_1	66324211	66328851	66326593	50
scaffold_1	66335483	66340905	66338532	50
scaffold_1	66356453	66358374	66357227	50
scaffold_1	66357979	66359728	66358897	50
scaffold_1	66369729	66385472	66377313	50
scaffold_1	66384412	66393056	66388351	50
scaffold_1	66433628	66436199	66434903	50
scaffold_1	66443747	66449757	66446482	50
scaffold_1	66448474	66452737	66450865	50
scaffold_1	66470606	66478946	66475787	50
scaffold_1	66477726	66482156	66480087	50
scaffold_1	66481383	66484893	66483476	50
scaffold_1	66498865	66501320	66500063	50
scaffold_1	66500683	66502959	66501898	50
scaffold_1	66502533	66504196	66503475	50
scaffold_1	66505414	66512605	66509102	50
scaffold_1	66512131	66515305	66513790	50
scaffold_1	66514921	66517557	66516300	50
scaffold_1	66517047	66519157	66518278	50
scaffold_1	66518861	66521420	66520081	50
scaffold_1	66529916	66532426	66531048	50
scaffold_1	66545530	66550511	66548010	50
scaffold_1	66608544	66623412	66616640	50
scaffold_1	67020377	67031985	67025785	50
scaffold_1	67028211	67040993	67034401	50
scaffold_1	67036277	67059443	67047991	50
scaffold_1	67230519	67235693	67232922	50
scaffold_1	67241264	67252889	67248019	50
scaffold_1	67252180	67254670	67253382	50
scaffold_1	67257760	67262441	67261040	50
scaffold_1	67270008	67275811	67272248	50
scaffold_1	67274458	67279351	67277390	50
scaffold_1	67290780	67295417	67293222	50
scaffold_1	67294563	67298593	67296602	50
scaffold_1	67300928	67308310	67304867	50
scaffold_1	67317233	67322724	67319799	50
scaffold_1	67353264	67356549	67354911	50
scaffold_1	67355679	67360932	67358277	50
scaffold_1	67385516	67387822	67386444	50
scaffold_1	67387481	67389306	67388237	50
scaffold_1	67388539	67391163	67390137	50
scaffold_1	67390989	67392173	67391530	50
scaffold_1	67391828	67393080	67392506	50
scaffold_1	67392860	67394756	67393805	50
scaffold_1	67394400	67399608	67396898	50
scaffold_1	67398581	67406427	67401909	50
scaffold_1	67416100	67425067	67419987	50
scaffold_1	67424047	67429650	67426777	50
scaffold_1	67444351	67451750	67447594	50
scaffold_1	67625938	67630548	67627917	50
scaffold_1	67635024	67644713	67638253	50
scaffold_1	67640532	67647857	67645986	50
scaffold_1	67647404	67650255	67648873	50
scaffold_1	67649866	67653934	67651749	50
scaffold_1	67656007	67658672	67657428	50
scaffold_1	67658323	67661679	67659755	50
scaffold_1	67699935	67703690	67701981	50
scaffold_1	67786195	67788682	67787499	50
scaffold_1	67788324	67790780	67789315	50
scaffold_1	67789916	67794477	67792240	50
scaffold_1	67793898	67796637	67795314	50
scaffold_1	67805624	67813367	67809142	50
scaffold_1	67817983	67824188	67820990	50
scaffold_1	67829510	67833318	67831574	50
scaffold_1	67832822	67836141	67834621	50
scaffold_1	67838583	67842170	67840370	50
scaffold_1	67904275	67908913	67906391	50
scaffold_1	67923675	67926369	67924887	50
scaffold_1	67925852	67928732	67927305	50
scaffold_1	67955844	67960391	67957830	50
scaffold_1	67960058	67962359	67961265	50
scaffold_1	67962088	67965099	67963344	50
scaffold_1	68001074	68004441	68002887	50
scaffold_1	68008074	68012124	68010180	50
scaffold_1	68022394	68034958	68029788	50
scaffold_1	68052630	68060384	68055449	50
scaffold_1	68069802	68073632	68071387	50
scaffold_1	68106730	68108318	68107404	50
scaffold_1	68107969	68109730	68108585	50
scaffold_1	68113180	68119000	68116020	50
scaffold_1	68135885	68139642	68137528	50
scaffold_1	68181727	68186053	68183949	50
scaffold_1	68224351	68227454	68226040	50
scaffold_1	68227139	68230887	68228778	50
scaffold_1	68264295	68268114	68265851	50
scaffold_1	68267031	68275888	68271633	50
scaffold_1	68275185	68277996	68276737	50
scaffold_1	68297629	68305417	68301903	50
scaffold_1	68360629	68363364	68361731	50
scaffold_1	68453806	68460678	68456922	50
scaffold_1	68564839	68568877	68566947	50
scaffold_1	68568395	68572121	68570078	50
scaffold_1	68571211	68575501	68573264	50
scaffold_1	68669025	68673056	68671148	50
scaffold_1	68704144	68708161	68706051	50
scaffold_1	69097208	69099167	69098292	50
scaffold_1	69132941	69139008	69135805	50
scaffold_1	69219676	69224556	69222476	50
scaffold_1	69223828	69227486	69225561	50
scaffold_1	69259255	69262074	69260455	50
scaffold_1	69261274	69266717	69263688	50
scaffold_1	69281067	69289424	69286592	50
scaffold_1	69289139	69290939	69289932	50
scaffold_1	69293979	69298261	69296522	50
scaffold_1	69299120	69300654	69299900	50
scaffold_1	69300478	69303523	69302203	50
scaffold_1	69303213	69304509	69303955	50
scaffold_1	69304429	69305516	69304882	50
scaffold_1	69305267	69307290	69306031	50
scaffold_1	69306396	69307924	69307403	50
scaffold_1	69307733	69311463	69308850	50
scaffold_1	69311161	69313609	69312227	50
scaffold_1	69313007	69315457	69314214	50
scaffold_1	69316462	69326501	69322129	50
scaffold_1	69342929	69347768	69345403	50
scaffold_1	69347216	69350886	69348880	50
scaffold_1	69349934	69355839	69353230	50
scaffold_1	69355352	69364905	69358855	50
scaffold_1	69379956	69383650	69381746	50
scaffold_1	69385257	69389283	69387210	50
scaffold_1	69390521	69393239	69391803	50
scaffold_1	69392624	69395675	69394051	50
scaffold_1	69394900	69397379	69396221	50
scaffold_1	69396908	69399807	69398240	50
scaffold_1	69401985	69406078	69403939	50
scaffold_1	69405534	69408738	69407148	50
scaffold_1	69448868	69452333	69450645	50
scaffold_1	69578650	69599700	69587312	50
scaffold_1	69798964	69826896	69808081	50
scaffold_1	69885445	69893184	69890744	50
scaffold_1	69921804	69927490	69926386	50
scaffold_1	69930980	69932580	69931788	50
scaffold_1	69933802	69940763	69937592	50
scaffold_1	69940400	69948672	69943900	50
scaffold_1	69947220	69950523	69949189	50
scaffold_1	69959107	69961418	69960277	50
scaffold_1	69968812	69971390	69970422	50
scaffold_1	69973582	69977683	69975723	50
scaffold_1	69994402	70011440	70005127	50
scaffold_1	70009941	70015832	70013243	50
scaffold_1	70014920	70019237	70017009	50
scaffold_1	70895235	70901460	70898310	50
scaffold_1	71359943	71361411	71360813	50
scaffold_1	71587830	71595156	71591700	50
scaffold_1	72297470	72304058	72300163	50
scaffold_1	72326961	72333882	72330697	50
scaffold_1	72353628	72362712	72358775	50
scaffold_1	72361601	72367035	72364071	50
scaffold_1	72366224	72372732	72370120	50
scaffold_1	72372278	72376103	72373785	50
scaffold_1	72375357	72381716	72378022	50
scaffold_1	72380047	72383315	72382392	50
scaffold_1	72407838	72413349	72410358	50
scaffold_1	72411876	72420755	72415522	50
scaffold_1	72422338	72429173	72424469	50
scaffold_1	72436054	72443029	72439579	50
scaffold_1	72478498	72483038	72480640	50
scaffold_1	72488712	72494625	72491509	50
scaffold_1	72493643	72498501	72496300	50
scaffold_1	72498191	72502634	72500156	50
scaffold_1	72559189	72566558	72562450	50
scaffold_1	72572912	72580327	72577199	50
scaffold_1	72636025	72642828	72639362	50
scaffold_1	72678292	72683036	72680917	50
scaffold_1	72995403	73003231	72998219	50
scaffold_1	73001223	73007413	73004699	50
scaffold_1	73006339	73010339	73008417	50
scaffold_1	73009522	73012674	73011088	50
scaffold_1	73011925	73017617	73014523	50
scaffold_1	73086133	73095378	73091791	50
scaffold_1	73209400	73215552	73212718	50
scaffold_1	73233170	73238912	73235999	50
scaffold_1	73249113	73253846	73251493	50
scaffold_1	73295304	73300937	73298112	50
scaffold_1	73299833	73304495	73302006	50
scaffold_1	73303417	73311704	73307778	50
scaffold_1	73311082	73314982	73312813	50
scaffold_1	73319073	73325007	73322142	50
scaffold_1	73386872	73391281	73389000	50
scaffold_1	73390596	73397637	73394324	50
scaffold_1	73401359	73407311	73404224	50
scaffold_1	73853618	73859935	73856729	50
scaffold_1	74149317	74154469	74152129	50
scaffold_1	74507747	74510547	74508919	50
scaffold_1	74541570	74552223	74546629	50
scaffold_1	75965684	75968203	75966747	50
scaffold_1	75981673	75986707	75984398	50
scaffold_1	75985805	75990508	75988347	50
scaffold_1	75989805	75994551	75991799	50
scaffold_1	76051023	76053789	76052679	50
scaffold_1	76053686	76054943	76054156	50
scaffold_1	76054559	76056398	76055458	50
scaffold_1	76083434	76088224	76086138	50
scaffold_1	77158618	77165275	77161830	50
scaffold_1	77248819	77256803	77253022	50
scaffold_1	77299255	77306319	77302958	50
scaffold_1	77357530	77367013	77362501	50
scaffold_1	77387315	77395396	77390619	50
scaffold_1	80044787	80052552	80048039	50
scaffold_1	80051869	80058161	80054876	50
scaffold_1	80075914	80078351	80077080	50
scaffold_1	80079513	80081845	80080501	50
scaffold_1	80123555	80129528	80125944	50
scaffold_1	81357337	81362296	81359803	50
scaffold_1	81714432	81721967	81718169	50
scaffold_1	82028754	82035785	82032563	50
scaffold_1	82074185	82085120	82078325	50
scaffold_1	82081077	82087663	82086069	50
scaffold_1	83589707	83600895	83594190	50
scaffold_1	83734051	83739994	83736599	50
scaffold_1	84992132	84994502	84993599	50
scaffold_1	84994266	85001029	84996194	50
scaffold_1	85883465	85887307	85885295	50
scaffold_1	87053104	87060392	87057619	50
scaffold_1	87100401	87112068	87106509	50
scaffold_1	87117152	87126494	87122644	50
scaffold_1	88149285	88154730	88152029	50
scaffold_1	88154161	88163596	88159070	50
scaffold_1	88418124	88421752	88419902	50
scaffold_1	88421457	88422974	88422326	50
scaffold_1	88422824	88423673	88423256	50
scaffold_1	88423556	88424470	88423993	50
scaffold_1	88424280	88426402	88425043	50
scaffold_1	88425757	88427651	88426825	50
scaffold_1	88427244	88429317	88428202	50
scaffold_1	88428819	88430890	88429901	50
scaffold_1	88430616	88431670	88431148	50
scaffold_1	88431536	88432400	88431982	50
scaffold_1	88432201	88433538	88432848	50
scaffold_1	88433193	88434064	88433708	50
scaffold_1	88433902	88434542	88434226	50
scaffold_1	88434424	88436565	88434928	50
scaffold_1	88434925	88437781	88437127	50
scaffold_1	88437625	88438466	88438054	50
scaffold_1	88438394	88439810	88439198	50
scaffold_1	88440424	88442783	88441529	50
scaffold_1	88444147	88446554	88445159	50
scaffold_1	88453484	88455887	88454745	50
scaffold_1	88510161	88514479	88512081	50
scaffold_1	88513023	88527497	88521762	50
scaffold_1	88621492	88629275	88624917	50
scaffold_1	89340120	89344165	89342204	50
scaffold_1	89343646	89348386	89345628	50
scaffold_1	89810701	89815820	89813642	50
scaffold_1	91733917	91739771	91736764	50
scaffold_1	91738770	91742353	91740527	50
scaffold_1	91747516	91753012	91750237	50
scaffold_1	91752106	91757876	91754440	50
scaffold_1	92114606	92123298	92121049	50
scaffold_1	93374129	93378751	93376193	50
scaffold_1	93377124	93383882	93380298	50
scaffold_1	93382197	93387172	93384998	50
scaffold_1	93386199	93391005	93388161	50
scaffold_1	93471403	93477958	93475392	50
scaffold_1	93604245	93610575	93606636	50
scaffold_1	93609430	93615121	93612195	50
scaffold_1	93846494	93858484	93848967	50
scaffold_1	93864570	93870410	93866383	50
scaffold_1	93867102	93874950	93871758	50
scaffold_1	93873472	93879655	93877078	50
scaffold_1	93878779	93885186	93881482	50
scaffold_1	94022943	94025461	94024241	50
scaffold_1	94024772	94027386	94026215	50
scaffold_1	94026766	94029264	94028161	50
scaffold_1	94039411	94041811	94040658	50
scaffold_1	94041328	94044433	94042792	50
scaffold_1	94212345	94213719	94213103	50
scaffold_1	94213619	94216133	94214692	50
scaffold_1	94215945	94219821	94217666	50
scaffold_1	94322033	94332150	94323597	50
scaffold_1	94324312	94337014	94332798	50
scaffold_1	94341232	94346402	94343346	50
scaffold_1	94347960	94352993	94350390	50
scaffold_1	94356757	94360831	94358801	50
scaffold_1	94374813	94379767	94377333	50
scaffold_1	94506513	94508554	94507447	50
scaffold_1	95236580	95239287	95238031	50
scaffold_1	95254093	95263386	95257316	50
scaffold_1	95264035	95271877	95267708	50
scaffold_1	95510342	95516295	95513050	50
scaffold_1	95548796	95555327	95552037	50
scaffold_1	97426715	97436805	97431449	50
scaffold_1	98815612	98821075	98818284	50
scaffold_1	98819410	98825946	98822950	50
scaffold_1	98971923	98979544	98976083	50
scaffold_1	100176759	100181958	100179918	50
scaffold_1	101084414	101089121	101086309	50
scaffold_1	101092883	101095584	101094210	50
scaffold_1	101861398	101867708	101865314	50
scaffold_1	102504309	102508176	102505835	50
scaffold_1	102562501	102564132	102563449	50
scaffold_1	102680919	102689351	102684222	50
scaffold_1	103761437	103767058	103762835	50
scaffold_1	103940180	103943579	103942005	50
scaffold_1	104594727	104597861	104596521	50
scaffold_1	104597766	104599829	104598566	50
scaffold_1	105245263	105253727	105249334	50
scaffold_1	105252740	105260060	105256442	50
scaffold_1	105278687	105288226	105283655	50
scaffold_1	105286994	105289886	105288678	50
scaffold_1	105289107	105298047	105292866	50
scaffold_1	105295475	105303940	105299809	50
scaffold_1	106306969	106314685	106312816	50
scaffold_1	106347301	106357030	106352570	50
scaffold_1	106427434	106432620	106431591	50
scaffold_1	106432331	106440073	106435475	50
scaffold_1	106437837	106446726	106442453	50
scaffold_1	108298723	108304804	108301852	50
scaffold_1	108354024	108368035	108357762	50
scaffold_1	108937189	108942026	108940258	50
scaffold_1	108941369	108947219	108943696	50
scaffold_1	108945997	108949149	108947895	50
scaffold_1	108950882	108952162	108951653	50
scaffold_1	108952078	108953077	108952512	50
scaffold_1	108954052	108956227	108955330	50
scaffold_1	108955882	108958562	108956825	50
scaffold_1	108957530	108960606	108959180	50
scaffold_1	108959948	108966313	108962935	50
scaffold_1	108965602	108968384	108967380	50
scaffold_1	108968106	108971013	108969101	50
scaffold_1	108974878	108979438	108977351	50
scaffold_1	108989692	108995906	108992817	50
scaffold_1	108994284	109002388	108998095	50
scaffold_1	109001411	109007866	109005151	50
scaffold_1	109007204	109012702	109009947	50
scaffold_1	109011648	109016681	109014532	50
scaffold_1	109019081	109021455	109020269	50
scaffold_1	109021279	109025050	109023128	50
scaffold_1	109024572	109027537	109025942	50
scaffold_1	109027040	109030467	109028504	50
scaffold_1	109029322	109033763	109031731	50
scaffold_1	109037518	109040385	109038972	50
scaffold_1	109045301	109050122	109047257	50
scaffold_1	109381401	109386798	109384074	50
scaffold_1	109810796	109816044	109813056	50
scaffold_1	109837326	109843858	109840596	50
scaffold_1	109843141	109847856	109845214	50
scaffold_1	109900664	109905926	109903109	50
scaffold_1	109928953	109935417	109932644	50
scaffold_1	109975177	109982340	109978577	50
scaffold_1	110034765	110041801	110038019	50
scaffold_1	110141375	110146673	110143954	50
scaffold_1	110150838	110156539	110153951	50
scaffold_1	110168306	110172233	110170533	50
scaffold_1	110181945	110186501	110183967	50
scaffold_1	110314327	110324196	110319514	50
scaffold_1	110322825	110329876	110325985	50
scaffold_1	110327640	110334309	110331362	50
scaffold_1	110366194	110371441	110368745	50
scaffold_1	110476516	110484081	110480055	50
scaffold_1	110532616	110537261	110534866	50
scaffold_1	110639894	110647418	110643385	50
scaffold_1	110713427	110721807	110717538	50
scaffold_1	110720777	110728515	110724863	50
scaffold_1	110744031	110748365	110746498	50
scaffold_1	110764645	110771141	110768071	50
scaffold_1	110770599	110775692	110773013	50
scaffold_1	110774832	110780375	110777183	50
scaffold_1	110779360	110786416	110782608	50
scaffold_1	110784501	110791511	110788030	50
scaffold_1	110789737	110794876	110793018	50
scaffold_1	110794333	110801660	110797619	50
scaffold_1	110800598	110805752	110803312	50
scaffold_1	110804983	110815652	110808472	50
scaffold_1	110818423	110824221	110821062	50
scaffold_1	110822734	110831366	110827203	50
scaffold_1	110830335	110837089	110833607	50
scaffold_1	110836343	110842428	110839111	50
scaffold_1	110840986	110847373	110844271	50
scaffold_1	110845561	110855409	110851036	50
scaffold_1	110854709	110859950	110857234	50
scaffold_1	110888188	110894271	110891338	50
scaffold_1	110898367	110906604	110903033	50
scaffold_1	110937174	110941631	110939607	50
scaffold_1	110947668	110953674	110950338	50
scaffold_1	110952170	110962858	110957579	50
scaffold_1	111036852	111042406	111039812	50
scaffold_1	111044762	111050530	111047787	50
scaffold_1	111119230	111123838	111122078	50
scaffold_1	111123476	111130106	111126036	50
scaffold_1	111195206	111202775	111198885	50
scaffold_1	111200158	111207655	111204444	50
scaffold_1	111370307	111375296	111372745	50
scaffold_1	111380301	111388239	111384390	50
scaffold_1	111414996	111418849	111416961	50
scaffold_1	111465872	111471108	111468741	50
scaffold_1	111475163	111479815	111477042	50
scaffold_1	111505591	111511105	111508576	50
scaffold_1	111509983	111517159	111513011	50
scaffold_1	111515835	111520938	111518487	50
scaffold_1	111536641	111540961	111538788	50
scaffold_1	111540410	111544970	111542582	50
scaffold_1	111543677	111550771	111547254	50
scaffold_1	111558118	111563838	111561428	50
scaffold_1	111563421	111569374	111565822	50
scaffold_1	111567871	111573599	111570984	50
scaffold_1	111572744	111578866	111576118	50
scaffold_1	111578113	111582193	111579977	50
scaffold_1	111612333	111616793	111613927	50
scaffold_1	111619789	111625390	111622855	50
scaffold_1	111624502	111629838	111627107	50
scaffold_1	111629130	111634154	111631071	50
scaffold_1	111632400	111637200	111634991	50
scaffold_1	111636150	111640866	111638652	50
scaffold_1	111640058	111643993	111641887	50
scaffold_1	111643290	111648032	111645901	50
scaffold_1	111673853	111679670	111677031	50
scaffold_1	111681580	111687844	111684359	50
scaffold_1	111686780	111691534	111688982	50
scaffold_1	111746597	111752476	111749404	50
scaffold_1	111767910	111775505	111772099	50
scaffold_1	111774776	111780839	111777702	50
scaffold_1	111791502	111796865	111793926	50
scaffold_1	111809276	111813562	111811527	50
scaffold_1	111822694	111828130	111825209	50
scaffold_1	111842199	111849448	111846158	50
scaffold_1	111847603	111852061	111850486	50
scaffold_1	111851362	111855555	111853699	50
scaffold_1	111858587	111865077	111861897	50
scaffold_1	111863810	111869958	111867028	50
scaffold_1	111869045	111875989	111872349	50
scaffold_1	111874243	111879459	111877237	50
scaffold_1	111898083	111905846	111902236	50
scaffold_1	111935037	111939778	111937261	50
scaffold_1	111938659	111945975	111942280	50
scaffold_1	112005928	112013026	112008888	50
scaffold_1	112043433	112048872	112045934	50
scaffold_1	112079118	112086615	112082585	50
scaffold_1	112089654	112099513	112094577	50
scaffold_1	112136519	112143020	112139903	50
scaffold_1	112141811	112149250	112145077	50
scaffold_1	112172355	112180570	112175780	50
scaffold_1	112193286	112200389	112197440	50
scaffold_1	112244991	112254059	112248497	50
scaffold_1	112253229	112260327	112256024	50
scaffold_1	112258048	112267710	112263298	50
scaffold_1	112300334	112306302	112303504	50
scaffold_1	112309390	112316342	112311661	50
scaffold_1	112477878	112485989	112482126	50
scaffold_1	112484589	112492693	112488440	50
scaffold_1	112540575	112545287	112542554	50
scaffold_1	112652300	112660962	112655794	50
scaffold_1	112659505	112665811	112662958	50
scaffold_1	112704534	112713809	112709761	50
scaffold_1	112712829	112718371	112715341	50
scaffold_1	112803253	112811237	112807288	50
scaffold_1	112873172	112882427	112877227	50
scaffold_1	112886738	112892601	112890078	50
scaffold_1	113003849	113007536	113005797	50
scaffold_1	113021279	113031837	113026098	50
scaffold_1	113029889	113039998	113035417	50
scaffold_1	113059886	113070993	113066906	50
scaffold_1	113093719	113100380	113097264	50
scaffold_1	113099802	113108628	113104372	50
scaffold_1	113107224	113114414	113110565	50
scaffold_1	113113377	113118662	113116391	50
scaffold_1	113118208	113121159	113119203	50
scaffold_1	113127207	113131734	113129371	50
scaffold_1	113139017	113147160	113143514	50
scaffold_1	113145409	113154948	113149475	50
scaffold_1	113151872	113161518	113157104	50
scaffold_1	113159548	113167197	113163701	50
scaffold_1	113165965	113175197	113170395	50
scaffold_1	113173960	113185535	113178214	50
scaffold_1	113181358	113190750	113187619	50
scaffold_1	113189578	113197114	113192855	50
scaffold_1	113194669	113206174	113200827	50
scaffold_1	113326333	113336251	113331254	50
scaffold_1	113334988	113344271	113338632	50
scaffold_1	113541152	113551202	113546644	50
scaffold_1	113581272	113590596	113585976	50
scaffold_1	113606958	113695714	113654983	50
scaffold_1	113766866	113773106	113769818	50
scaffold_1	113818260	113833710	113823943	50
scaffold_2	93266	877817	631113	50
scaffold_2	2610870	2632243	2627052	50
scaffold_2	2670599	2679884	2674285	50
scaffold_2	3079158	3088244	3084308	50
scaffold_2	3275378	3282239	3280319	50
scaffold_2	3576482	3583253	3579888	50
scaffold_2	3689179	3697524	3691670	50
scaffold_2	3783932	3788940	3786394	50
scaffold_2	3806646	3813161	3810149	50
scaffold_2	4109453	4117243	4112115	50
scaffold_2	4166297	4171482	4168318	50
scaffold_2	4393515	4404211	4398166	50
scaffold_2	4822824	4828710	4825361	50
scaffold_2	4833198	4838098	4835896	50
scaffold_2	4913621	4917197	4915770	50
scaffold_2	5810198	5813134	5811978	50
scaffold_2	5833489	5838662	5835842	50
scaffold_2	6080679	6084361	6082625	50
scaffold_2	6086473	6091383	6088950	50
scaffold_2	6090157	6096957	6093300	50
scaffold_2	6095676	6103747	6099835	50
scaffold_2	6103067	6108601	6105673	50
scaffold_2	6113091	6128336	6117775	50
scaffold_2	6119289	6148542	6132012	50
scaffold_2	6137792	6152725	6149403	50
scaffold_2	6151896	6154285	6153315	50
scaffold_2	6191013	6202561	6194589	50
scaffold_2	6196318	6210762	6204925	50
scaffold_2	6290712	6299956	6295071	50
scaffold_2	6299225	6304496	6301857	50
scaffold_2	6304274	6307071	6305624	50
scaffold_2	6306878	6310284	6308383	50
scaffold_2	6312935	6320104	6315456	50
scaffold_2	6320015	6325565	6322617	50
scaffold_2	6333185	6338326	6335637	50
scaffold_2	6336827	6342982	6339567	50
scaffold_2	6347879	6354921	6351758	50
scaffold_2	6354467	6365361	6359066	50
scaffold_2	6364733	6377346	6370639	50
scaffold_2	6483511	6492578	6487122	50
scaffold_2	6490246	6501050	6495821	50
scaffold_2	6815174	6820661	6818479	50
scaffold_2	6860833	6877916	6872025	50
scaffold_2	6876929	6880644	6878636	50
scaffold_2	6981273	6987198	6983727	50
scaffold_2	6985542	6994563	6989644	50
scaffold_2	7341980	7346300	7344350	50
scaffold_2	7369929	7377167	7373801	50
scaffold_2	7376098	7382427	7379050	50
scaffold_2	7380724	7387856	7383947	50
scaffold_2	7386321	7395982	7390903	50
scaffold_2	7427215	7433641	7430576	50
scaffold_2	7455669	7457764	7456411	50
scaffold_2	7588587	7598622	7593407	50
scaffold_2	7605060	7613198	7609113	50
scaffold_2	7612015	7619136	7615801	50
scaffold_2	7617905	7624206	7621091	50
scaffold_2	7622960	7628714	7625919	50
scaffold_2	8081255	8088003	8084008	50
scaffold_2	8167806	8176005	8172049	50
scaffold_2	8598464	8604780	8601710	50
scaffold_2	8713197	8723313	8717724	50
scaffold_2	8850288	8860234	8853677	50
scaffold_2	8888997	8897972	8894422	50
scaffold_2	8939118	8947762	8942271	50
scaffold_2	8952922	8960465	8956098	50
scaffold_2	8958255	8967856	8963314	50
scaffold_2	8974453	8978788	8976409	50
scaffold_2	9104005	9114078	9110648	50
scaffold_2	9112915	9120682	9116512	50
scaffold_2	12037636	12050148	12041350	50
scaffold_2	12352173	12357124	12354426	50
scaffold_2	13543713	13551777	13547666	50
scaffold_2	14072628	14101804	14091285	50
scaffold_2	14218575	14221671	14219914	50
scaffold_2	14567717	14569264	14568556	50
scaffold_2	14568971	14570733	14569857	50
scaffold_2	14571310	14572730	14572053	50
scaffold_2	14577844	14578892	14578461	50
scaffold_2	14578787	14582227	14580639	50
scaffold_2	14582506	14583709	14582962	50
scaffold_2	14583625	14585459	14584239	50
scaffold_2	14585198	14587548	14586227	50
scaffold_2	14588807	14593264	14590497	50
scaffold_2	14596782	14599394	14598185	50
scaffold_2	14623921	14627523	14625310	50
scaffold_2	14676818	14682532	14679777	50
scaffold_2	15220164	15227162	15223946	50
scaffold_2	15348376	15349777	15349105	50
scaffold_2	15365812	15367589	15366714	50
scaffold_2	15376342	15378178	15377039	50
scaffold_2	15498756	15500441	15499580	50
scaffold_2	15515688	15517071	15516330	50
scaffold_2	15530622	15537339	15533540	50
scaffold_2	15535356	15543917	15540534	50
scaffold_2	15566345	15567968	15567128	50
scaffold_2	15567830	15571111	15569505	50
scaffold_2	15570808	15572039	15571362	50
scaffold_2	15571666	15573015	15572462	50
scaffold_2	15572844	15573978	15573343	50
scaffold_2	15573708	15574653	15574227	50
scaffold_2	15574537	15575601	15575043	50
scaffold_2	15575436	15576500	15576006	50
scaffold_2	15576882	15577880	15577427	50
scaffold_2	15577771	15578813	15578309	50
scaffold_2	15578660	15579776	15579117	50
scaffold_2	15579495	15580702	15580084	50
scaffold_2	15580442	15581404	15580975	50
scaffold_2	15584289	15587716	15585469	50
scaffold_2	15591008	15598433	15594804	50
scaffold_2	15653221	15657154	15655974	50
scaffold_2	17992878	17999170	17996411	50
scaffold_2	18021752	18026482	18024258	50
scaffold_2	18025311	18028622	18027365	50
scaffold_2	18028330	18032130	18029912	50
scaffold_2	18038584	18042916	18040479	50
scaffold_2	18044681	18048406	18047025	50
scaffold_2	18052920	18061926	18056778	50
scaffold_2	18060641	18069296	18064259	50
scaffold_2	18903499	18907255	18905507	50
scaffold_2	18906452	18910693	18908533	50
scaffold_2	18910456	18912363	18911314	50
scaffold_2	20243125	20246743	20245421	50
scaffold_2	20595537	20601477	20599059	50
scaffold_2	20691326	20698346	20695405	50
scaffold_2	20967492	20978071	20974171	50
scaffold_2	20977302	20982076	20979953	50
scaffold_2	20981237	20985678	20983497	50
scaffold_2	21065445	21067445	21066495	50
scaffold_2	21154019	21155026	21154522	50
scaffold_2	21167842	21170020	21168912	50
scaffold_2	21169766	21171375	21170510	50
scaffold_2	21175963	21178934	21177363	50
scaffold_2	21652977	21660351	21656139	50
scaffold_2	21684150	21707929	21695458	50
scaffold_2	21734384	21738572	21737043	50
scaffold_2	22035813	22039300	22037854	50
scaffold_2	22040716	22049121	22044643	50
scaffold_2	22084298	22089745	22086797	50
scaffold_2	22088627	22091910	22090520	50
scaffold_2	22091411	22093587	22092515	50
scaffold_2	22093211	22097976	22095379	50
scaffold_2	22096811	22103259	22100841	50
scaffold_2	22102760	22105003	22103946	50
scaffold_2	22104792	22109813	22107009	50
scaffold_2	22123686	22127508	22126415	50
scaffold_2	22130351	22135518	22133388	50
scaffold_2	25757783	25770860	25763908	50
scaffold_2	25853065	25858411	25854831	50
scaffold_2	25856356	25862791	25859918	50
scaffold_2	25861757	25865960	25864044	50
scaffold_2	25865002	25869224	25867445	50
scaffold_2	26188716	26194079	26191845	50
scaffold_2	26193452	26199426	26196008	50
scaffold_2	27699932	27703118	27701529	50
scaffold_2	27713326	27715572	27714760	50
scaffold_2	27729479	27736428	27732120	50
scaffold_2	27733737	27739240	27737594	50
scaffold_2	27738854	27741560	27740235	50
scaffold_2	27742857	27745239	27744167	50
scaffold_2	27805572	27808744	27807032	50
scaffold_2	27821306	27825100	27822917	50
scaffold_2	29647152	29653233	29650181	50
scaffold_2	29652407	29659484	29655819	50
scaffold_2	29664656	29677946	29672420	50
scaffold_2	29704327	29711422	29707607	50
scaffold_2	29773600	29780071	29776569	50
scaffold_2	29790852	29795226	29792849	50
scaffold_2	34393463	34397225	34394751	50
scaffold_2	35789185	35793311	35791135	50
scaffold_2	35793143	35812499	35797869	50
scaffold_2	35822401	35824971	35823517	50
scaffold_2	35826634	35828259	35827370	50
scaffold_2	35830731	35832520	35831584	50
scaffold_2	36351895	36356735	36354547	50
scaffold_2	36356118	36360639	36358299	50
scaffold_2	37109411	37114168	37111909	50
scaffold_2	37113232	37118223	37115782	50
scaffold_2	37117611	37121679	37119429	50
scaffold_2	37120621	37125226	37123145	50
scaffold_2	37131639	37137657	37135311	50
scaffold_2	37136982	37140490	37138604	50
scaffold_2	37166643	37169702	37168249	50
scaffold_2	37175120	37176690	37175956	50
scaffold_2	37197271	37201101	37198968	50
scaffold_2	37285912	37287766	37286563	50
scaffold_2	37345269	37348275	37346821	50
scaffold_2	37350135	37355396	37351241	50
scaffold_2	37357066	37357839	37357474	50
scaffold_2	37357742	37358652	37358221	50
scaffold_2	37358552	37359476	37358861	50
scaffold_2	37360075	37360872	37360426	50
scaffold_2	37452214	37454520	37453618	50
scaffold_2	37458183	37472257	37462705	50
scaffold_2	37522901	37525838	37524749	50
scaffold_2	38773717	38778360	38776308	50
scaffold_2	38777789	38780521	38779038	50
scaffold_2	39996140	40004530	40000020	50
scaffold_2	40003037	40007597	40005730	50
scaffold_2	40009700	40012504	40011662	50
scaffold_2	40012272	40013691	40012948	50
scaffold_2	40013451	40015904	40014394	50
scaffold_2	40015640	40020408	40017726	50
scaffold_2	40028007	40032641	40029737	50
scaffold_2	40200977	40209628	40204049	50
scaffold_2	40207901	40216877	40212894	50
scaffold_2	40216454	40220451	40217978	50
scaffold_2	40219574	40233728	40223169	50
scaffold_2	40225743	40239130	40234719	50
scaffold_2	40237502	40255317	40246784	50
scaffold_2	40254703	40260431	40256881	50
scaffold_2	40261527	40263087	40262200	50
scaffold_2	40309735	40317019	40313767	50
scaffold_2	40316205	40321847	40318879	50
scaffold_2	40351276	40359562	40355951	50
scaffold_2	40359087	40368047	40364030	50
scaffold_2	40366956	40373579	40369817	50
scaffold_2	40371811	40383054	40377221	50
scaffold_2	41751559	41759292	41755335	50
scaffold_2	42500827	42509418	42505001	50
scaffold_2	42829910	42835985	42832976	50
scaffold_2	44098806	44106243	44103303	50
scaffold_2	44143709	44146251	44145063	50
scaffold_2	44150126	44151826	44150850	50
scaffold_2	44628147	44637345	44632783	50
scaffold_2	46176739	46183093	46179451	50
scaffold_2	46181700	46186784	46184515	50
scaffold_2	46695288	46701052	46697804	50
scaffold_2	46720406	46726296	46723302	50
scaffold_2	46949713	46953932	46952227	50
scaffold_2	48490658	48499710	48495075	50
scaffold_2	48498496	48503815	48501375	50
scaffold_2	48502875	48514654	48508215	50
scaffold_2	49208831	49251019	49224423	50
scaffold_2	49243454	49253820	49251643	50
scaffold_2	49391213	49400340	49396393	50
scaffold_2	49881807	49900176	49890503	50
scaffold_2	50012914	50022910	50017269	50
scaffold_2	51560270	51598395	51586691	50
scaffold_2	53645650	53717699	53678243	50
scaffold_2	54873196	54877780	54875149	50
scaffold_2	55090246	55102970	55096776	50
scaffold_2	55235285	55240673	55238036	50
scaffold_2	55532231	55539280	55535296	50
scaffold_2	55537335	55543306	55540748	50
scaffold_2	55879131	55885375	55882438	50
scaffold_2	55884123	55895534	55889112	50
scaffold_2	60025896	60031160	60028416	50
scaffold_2	60035888	60040865	60038175	50
scaffold_2	60048429	60059545	60051193	50
scaffold_2	60063809	60068189	60066384	50
scaffold_2	60072323	60078012	60074607	50
scaffold_2	60075876	60103408	60087961	50
scaffold_2	60098441	60120644	60110929	50
scaffold_2	60129266	60133513	60131785	50
scaffold_2	60132881	60153714	60141262	50
scaffold_2	60159742	60172399	60166100	50
scaffold_2	60170054	60175926	60173782	50
scaffold_2	60175140	60179973	60177299	50
scaffold_2	60179081	60185048	60182045	50
scaffold_2	60232463	60237380	60234875	50
scaffold_2	62261000	62266313	62263332	50
scaffold_2	62559023	62561234	62559799	50
scaffold_2	63710447	63718242	63714387	50
scaffold_2	63717162	63723331	63719877	50
scaffold_2	63721871	63729173	63725876	50
scaffold_2	63728169	63734616	63731168	50
scaffold_2	63744222	63751518	63747777	50
scaffold_2	63761990	63767447	63765138	50
scaffold_2	63779269	63787989	63783392	50
scaffold_2	64237996	64244569	64241569	50
scaffold_2	64353396	64358291	64355906	50
scaffold_2	64357852	64362457	64359795	50
scaffold_2	64534656	64542008	64538487	50
scaffold_2	64763051	64771008	64767266	50
scaffold_2	64808525	64815559	64812376	50
scaffold_2	64897493	64903142	64900346	50
scaffold_2	65041574	65044042	65042383	50
scaffold_2	65042802	65046544	65044758	50
scaffold_2	65045540	65049639	65047699	50
scaffold_2	65049174	65052689	65050837	50
scaffold_2	65052229	65055611	65053714	50
scaffold_2	65059726	65075523	65067583	50
scaffold_2	65129403	65135171	65132507	50
scaffold_2	65193874	65198744	65196249	50
scaffold_2	65304209	65312274	65308872	50
scaffold_2	65373075	65381265	65376811	50
scaffold_2	65422221	65438420	65432072	50
scaffold_2	65434796	65446870	65441664	50
scaffold_2	65445642	65462481	65452233	50
scaffold_2	65473724	65481685	65478659	50
scaffold_2	65587711	65599832	65593486	50
scaffold_2	65663766	65673281	65668312	50
scaffold_2	65685112	65692077	65688941	50
scaffold_2	65716668	65722239	65719700	50
scaffold_2	65761680	65766899	65764337	50
scaffold_2	66052283	66058551	66055388	50
scaffold_2	66057260	66062378	66059766	50
scaffold_2	66061044	66067314	66063803	50
scaffold_2	66087432	66093915	66090964	50
scaffold_2	66093201	66098741	66095405	50
scaffold_2	66110336	66115563	66113133	50
scaffold_2	66115186	66119529	66117170	50
scaffold_2	66297714	66304724	66301110	50
scaffold_2	66402255	66406892	66404322	50
scaffold_2	66494855	66501895	66498889	50
scaffold_2	66517834	66527416	66521990	50
scaffold_2	66570729	66579554	66575206	50
scaffold_2	66748335	66755486	66751561	50
scaffold_2	66801427	66807800	66804140	50
scaffold_2	66818975	66822241	66820534	50
scaffold_2	66831388	66838319	66835291	50
scaffold_2	66839723	66845255	66842709	50
scaffold_2	66910062	66916578	66913465	50
scaffold_2	66967721	66974360	66971863	50
scaffold_2	67026632	67030170	67028046	50
scaffold_2	67029233	67034924	67031804	50
scaffold_2	67590031	67595190	67592976	50
scaffold_2	67664749	67669623	67667102	50
scaffold_2	68081845	68089193	68085288	50
scaffold_2	68152041	68159017	68156217	50
scaffold_2	68160522	68165592	68163084	50
scaffold_2	68164611	68170244	68167382	50
scaffold_2	68581388	68589212	68584794	50
scaffold_2	68594593	68599666	68597424	50
scaffold_2	69034033	69038613	69036354	50
scaffold_2	69280354	69283075	69281591	50
scaffold_2	69284526	69293053	69290456	50
scaffold_2	69292734	69296704	69294369	50
scaffold_2	69295996	69299610	69298006	50
scaffold_2	69299193	69303469	69301178	50
scaffold_2	69302706	69307555	69304890	50
scaffold_2	69306371	69312372	69310433	50
scaffold_2	69319857	69325268	69323455	50
scaffold_2	69324978	69328241	69326438	50
scaffold_2	69327858	69334486	69331058	50
scaffold_2	69372222	69380574	69376393	50
scaffold_2	69382599	69390785	69386876	50
scaffold_2	69404412	69410176	69406804	50
scaffold_2	69538293	69542602	69540147	50
scaffold_2	69702786	69710412	69706098	50
scaffold_2	69733213	69739640	69735612	50
scaffold_2	70054373	70063834	70058432	50
scaffold_2	70182524	70186908	70184906	50
scaffold_2	70200939	70211861	70204535	50
scaffold_2	70288802	70297215	70292269	50
scaffold_2	70546869	70557234	70553469	50
scaffold_2	70558605	70559746	70559194	50
scaffold_2	70559636	70568041	70563866	50
scaffold_2	70568749	70569724	70569215	50
scaffold_2	70569480	70575235	70571085	50
scaffold_2	70573992	70579264	70577076	50
scaffold_2	70912687	70919291	70915714	50
scaffold_2	71909920	71918501	71914059	50
scaffold_2	72125404	72127359	72126433	50
scaffold_2	72664613	72669907	72667413	50
scaffold_2	72685353	72691412	72687194	50
scaffold_2	72688290	72698448	72694934	50
scaffold_2	72741833	72746006	72744120	50
scaffold_2	72769403	72780369	72775568	50
scaffold_2	72779281	72786137	72782433	50
scaffold_2	72820715	72825076	72822873	50
scaffold_2	73341108	73361435	73357789	50
scaffold_2	73630905	73634605	73632935	50
scaffold_2	73639234	73643587	73641339	50
scaffold_2	74219119	74226247	74222735	50
scaffold_2	75531855	75535261	75533390	50
scaffold_2	78885432	78892984	78889219	50
scaffold_2	79329567	79334369	79331662	50
scaffold_2	79332931	79338374	79335913	50
scaffold_2	79336721	79342446	79340040	50
scaffold_2	80519654	80527953	80523644	50
scaffold_2	80525653	80535205	80530523	50
scaffold_2	80533163	80539396	80536701	50
scaffold_2	81008571	81016313	81013095	50
scaffold_2	81021026	81030325	81025538	50
scaffold_2	81066081	81073545	81069921	50
scaffold_2	81092052	81099945	81095479	50
scaffold_2	81156108	81161413	81158901	50
scaffold_2	81638224	81645584	81641446	50
scaffold_2	81758355	81763835	81761200	50
scaffold_2	81762759	81767655	81765146	50
scaffold_2	81866076	81871903	81869470	50
scaffold_2	81877292	81882135	81879912	50
scaffold_2	81881855	81886679	81884027	50
scaffold_2	81885608	81892820	81888703	50
scaffold_2	81890595	81899695	81895392	50
scaffold_2	81897699	81902452	81900608	50
scaffold_2	82062420	82067223	82064861	50
scaffold_2	82083911	82090287	82087379	50
scaffold_2	82185620	82192178	82188225	50
scaffold_2	82190045	82194969	82192811	50
scaffold_2	82193987	82201538	82197954	50
scaffold_2	82441704	82445170	82443420	50
scaffold_2	82477445	82481307	82479624	50
scaffold_2	83826541	83834887	83830157	50
scaffold_2	85384968	85391546	85387226	50
scaffold_2	86414274	86420211	86417170	50
scaffold_2	86463235	86464817	86464119	50
scaffold_2	87103289	87108804	87106104	50
scaffold_2	88264737	88272166	88268686	50
scaffold_2	88484204	88491700	88488080	50
scaffold_2	89578985	89586484	89582338	50
scaffold_2	89672954	89677857	89674980	50
scaffold_2	89913047	89917003	89915264	50
scaffold_2	90276864	90282432	90279636	50
scaffold_2	90757323	90767143	90763036	50
scaffold_2	91311733	91321612	91317499	50
scaffold_2	94510885	94520978	94516007	50
scaffold_2	94912064	94922966	94917140	50
scaffold_2	94956540	94966193	94961590	50
scaffold_2	95132375	95142003	95137104	50
scaffold_2	95875578	96019802	95946121	50
scaffold_2	96363859	96373378	96368131	50
scaffold_2	96469922	96479797	96475435	50
scaffold_2	97293549	97300952	97297010	50
scaffold_2	97329771	97335427	97332591	50
scaffold_2	97374705	97383040	97379032	50
scaffold_2	97795741	97801482	97798522	50
scaffold_2	99093615	99102728	99097864	50
scaffold_2	100127067	100134236	100130291	50
scaffold_2	100135493	100140241	100137661	50
scaffold_2	100142349	100149488	100146536	50
scaffold_2	100148475	100154204	100150991	50
scaffold_2	100153473	100158681	100156483	50
scaffold_2	100160244	100163903	100161864	50
scaffold_2	100171559	100175625	100173531	50
scaffold_2	100288393	100299107	100293770	50
scaffold_2	101376595	101381916	101379384	50
scaffold_2	101577460	101584984	101581263	50
scaffold_2	101589391	101593272	101591861	50
scaffold_2	101594104	101605152	101600007	50
scaffold_2	101603875	101611399	101607430	50
scaffold_2	101609021	101615594	101612523	50
scaffold_2	101646946	101653229	101650789	50
scaffold_2	101656659	101660613	101658658	50
scaffold_2	101697956	101708174	101702816	50
scaffold_2	101707212	101716463	101711077	50
scaffold_2	101714146	101723463	101717846	50
scaffold_2	101719119	101730248	101725417	50
scaffold_2	101728355	101736229	101732834	50
scaffold_2	101735570	101741932	101738647	50
scaffold_2	101741047	101745206	101743116	50
scaffold_2	101744249	101749825	101746906	50
scaffold_2	101748551	101755762	101751552	50
scaffold_2	101753737	101761459	101758094	50
scaffold_2	101760718	101767811	101763971	50
scaffold_2	101766352	101781491	101772070	50
scaffold_2	101780165	101788500	101784219	50
scaffold_2	101786900	101798060	101791853	50
scaffold_2	101794717	101804361	101800308	50
scaffold_2	101802517	101811792	101807656	50
scaffold_2	101810852	101817488	101814192	50
scaffold_2	101816553	101824944	101820194	50
scaffold_2	101823994	101829599	101827043	50
scaffold_2	101828792	101834952	101831748	50
scaffold_2	101845676	101851425	101848264	50
scaffold_2	101885498	101892838	101888741	50
scaffold_2	101897338	101906155	101902226	50
scaffold_2	101915984	101923574	101919915	50
scaffold_2	101955278	101961054	101958380	50
scaffold_2	101960063	101965110	101962944	50
scaffold_2	102011133	102014728	102013035	50
scaffold_2	102083607	102088578	102085992	50
scaffold_2	102293833	102298373	102295654	50
scaffold_2	102606777	102612921	102610047	50
scaffold_2	102611795	102615649	102614058	50
scaffold_2	102615296	102616942	102616113	50
scaffold_2	102618342	102620328	102619269	50
scaffold_2	102619987	102621249	102620701	50
scaffold_2	102998240	103005267	103002282	50
scaffold_2	103941748	103952705	103947775	50
scaffold_2	103951873	103958042	103953769	50
scaffold_3	238839	249395	242585	50
scaffold_3	480608	486746	483571	50
scaffold_3	502534	508466	504856	50
scaffold_3	515004	522950	520457	50
scaffold_3	522245	529662	525949	50
scaffold_3	528733	549235	534466	50
scaffold_3	537679	554319	549796	50
scaffold_3	553643	557159	555451	50
scaffold_3	556562	575551	562195	50
scaffold_3	767423	771264	769585	50
scaffold_3	1266283	1268012	1267135	50
scaffold_3	1282785	1290061	1286776	50
scaffold_3	1464705	1469595	1467716	50
scaffold_3	1469059	1471945	1470399	50
scaffold_3	1474006	1482948	1478500	50
scaffold_3	1493852	1498349	1496257	50
scaffold_3	1498256	1500421	1499242	50
scaffold_3	2147676	2155223	2151146	50
scaffold_3	3706818	3720227	3710111	50
scaffold_3	3764249	3767020	3765786	50
scaffold_3	3777960	3782747	3780468	50
scaffold_3	4629288	4632518	4630779	50
scaffold_3	4774024	4781955	4777759	50
scaffold_3	4780897	4786797	4783681	50
scaffold_3	4785106	4792595	4788955	50
scaffold_3	5219370	5226694	5224080	50
scaffold_3	5225977	5229149	5227826	50
scaffold_3	5230877	5235459	5232366	50
scaffold_3	5247691	5253987	5249607	50
scaffold_3	5263234	5274209	5268547	50
scaffold_3	5275628	5289422	5283188	50
scaffold_3	5289037	5298384	5295353	50
scaffold_3	5301677	5308314	5304774	50
scaffold_3	5563509	5582887	5569209	50
scaffold_3	5671015	5674758	5672915	50
scaffold_3	5674460	5685116	5675965	50
scaffold_3	6729777	6734770	6732465	50
scaffold_3	7726456	7729564	7728095	50
scaffold_3	7729076	7735841	7732489	50
scaffold_3	7740970	7744228	7742805	50
scaffold_3	8812230	8817932	8815008	50
scaffold_3	8914088	8918401	8916306	50
scaffold_3	9005328	9009675	9007456	50
scaffold_3	9008369	9013447	9011448	50
scaffold_3	9012910	9017726	9015172	50
scaffold_3	9016817	9021791	9018994	50
scaffold_3	9020660	9025614	9023038	50
scaffold_3	9024349	9028289	9026579	50
scaffold_3	9027933	9031102	9029009	50
scaffold_3	9490106	9495954	9493069	50
scaffold_3	9619834	9625683	9622761	50
scaffold_3	9650583	9655382	9653053	50
scaffold_3	9673463	9680186	9677021	50
scaffold_3	9687600	9692831	9690462	50
scaffold_3	9918290	9924374	9920651	50
scaffold_3	10023111	10033428	10028367	50
scaffold_3	10109453	10112706	10111424	50
scaffold_3	10319131	10323990	10321712	50
scaffold_3	10327880	10331830	10329248	50
scaffold_3	12202737	12209989	12206285	50
scaffold_3	12227067	12235945	12230994	50
scaffold_3	12317582	12322510	12319978	50
scaffold_3	12329543	12332965	12331231	50
scaffold_3	12458550	12461742	12460270	50
scaffold_3	12469154	12474183	12471509	50
scaffold_3	12472762	12481252	12476719	50
scaffold_3	12478826	12488842	12484434	50
scaffold_3	12634694	12639688	12638097	50
scaffold_3	12642969	12650832	12647230	50
scaffold_3	12682562	12690812	12686535	50
scaffold_3	12749969	12755455	12751876	50
scaffold_3	12786263	12788575	12787464	50
scaffold_3	12790940	12796966	12793427	50
scaffold_3	12826006	12834114	12829763	50
scaffold_3	13027828	13030947	13029003	50
scaffold_3	13115774	13122404	13119631	50
scaffold_3	13134844	13139174	13137127	50
scaffold_3	13165841	13167602	13166692	50
scaffold_3	13194986	13198175	13196054	50
scaffold_3	13231224	13234350	13233107	50
scaffold_3	13297909	13302927	13300116	50
scaffold_3	13408008	13414711	13411650	50
scaffold_3	13429059	13436278	13431896	50
scaffold_3	13478972	13482853	13481196	50
scaffold_3	13482326	13487307	13484399	50
scaffold_3	13485809	13491336	13488716	50
scaffold_3	13490411	13497814	13493131	50
scaffold_3	13494051	13500515	13498560	50
scaffold_3	13499798	13504457	13502149	50
scaffold_3	13503507	13510566	13506848	50
scaffold_3	13508867	13514200	13511743	50
scaffold_3	13513493	13523251	13518147	50
scaffold_3	13521984	13528139	13525275	50
scaffold_3	13527340	13531978	13529494	50
scaffold_3	13530830	13535834	13532777	50
scaffold_3	13533507	13540423	13537729	50
scaffold_3	13620814	13630293	13625485	50
scaffold_3	13758317	13764705	13762165	50
scaffold_3	13810870	13815788	13813699	50
scaffold_3	13900028	13906604	13903281	50
scaffold_3	14115268	14120228	14117438	50
scaffold_3	14119267	14126019	14123043	50
scaffold_3	14282906	14287852	14285095	50
scaffold_3	14291144	14297389	14294338	50
scaffold_3	14381612	14387719	14384520	50
scaffold_3	14443702	14447561	14445785	50
scaffold_3	14463678	14469414	14466870	50
scaffold_3	14589546	14598690	14593703	50
scaffold_3	14631323	14636560	14634128	50
scaffold_3	14694802	14699347	14697355	50
scaffold_3	14713623	14719150	14717099	50
scaffold_3	15324490	15334524	15329743	50
scaffold_3	16207602	16214678	16211398	50
scaffold_3	16365520	16371634	16368505	50
scaffold_3	16550126	16552671	16551522	50
scaffold_3	16555526	16561080	16558395	50
scaffold_3	16584210	16585951	16585309	50
scaffold_3	16585805	16587636	16586479	50
scaffold_3	16587080	16590065	16588546	50
scaffold_3	16589344	16592710	16591269	50
scaffold_3	16715795	16720370	16719020	50
scaffold_3	16719729	16722322	16721084	50
scaffold_3	16722135	16725455	16723172	50
scaffold_3	16758863	16779964	16770782	50
scaffold_3	16779395	16786037	16781770	50
scaffold_3	16787872	16791620	16789804	50
scaffold_3	16790892	16794893	16792768	50
scaffold_3	17178085	17183232	17180745	50
scaffold_3	17301220	17305660	17303458	50
scaffold_3	17305022	17308695	17307025	50
scaffold_3	17309545	17312901	17311121	50
scaffold_3	17311895	17315766	17313921	50
scaffold_3	17327368	17332370	17330234	50
scaffold_3	17334814	17348032	17342277	50
scaffold_3	17347621	17352953	17350763	50
scaffold_3	17355238	17356596	17355914	50
scaffold_3	17356372	17357778	17357016	50
scaffold_3	17361954	17377088	17369502	50
scaffold_3	17375276	17380530	17378152	50
scaffold_3	17379649	17382695	17381327	50
scaffold_3	17384193	17387541	17386274	50
scaffold_3	17734254	17740942	17737906	50
scaffold_3	17927118	17930253	17928739	50
scaffold_3	17929853	17935661	17932196	50
scaffold_3	17934292	17942776	17940274	50
scaffold_3	17942312	17948582	17945625	50
scaffold_3	17948122	17952545	17950155	50
scaffold_3	17951731	17963741	17955076	50
scaffold_3	18678768	18682774	18681039	50
scaffold_3	18682070	18701982	18691292	50
scaffold_3	19071004	19077060	19073521	50
scaffold_3	19102214	19110199	19107061	50
scaffold_3	19153989	19159761	19156799	50
scaffold_3	19572536	19579737	19575469	50
scaffold_3	19911162	19915133	19912732	50
scaffold_3	20219738	20224198	20222251	50
scaffold_3	20547696	20559074	20554404	50
scaffold_3	20865943	20870911	20868860	50
scaffold_3	23663253	23694127	23675311	50
scaffold_3	23752909	23757669	23755704	50
scaffold_3	25653052	25662440	25657255	50
scaffold_3	25811280	25814886	25813011	50
scaffold_3	28494976	28638238	28590998	50
scaffold_3	30296097	30357100	30320659	50
scaffold_3	30334907	30404854	30379969	50
scaffold_3	30409628	30418168	30413169	50
scaffold_3	30760142	30765674	30762766	50
scaffold_3	30817020	30824926	30821390	50
scaffold_3	31045189	31048481	31046650	50
scaffold_3	31120697	31124026	31122545	50
scaffold_3	31921774	31928494	31925235	50
scaffold_3	31927697	31932990	31930557	50
scaffold_3	31978963	31984242	31981727	50
scaffold_3	31988190	31993132	31990269	50
scaffold_3	31992862	31996584	31994790	50
scaffold_3	31996276	32001222	31998194	50
scaffold_3	32006541	32016024	32012145	50
scaffold_3	32831623	32840944	32835658	50
scaffold_3	33228754	33230511	33229708	50
scaffold_3	34906609	34909923	34908175	50
scaffold_3	35232645	35236204	35234169	50
scaffold_3	35235385	35239684	35237522	50
scaffold_3	35786871	35794354	35789941	50
scaffold_3	35969429	35975982	35973615	50
scaffold_3	35975544	35977577	35976626	50
scaffold_3	35977174	35982170	35979193	50
scaffold_3	36024605	36030469	36028130	50
scaffold_3	36029891	36032457	36031230	50
scaffold_3	36032113	36034376	36033200	50
scaffold_3	36034063	36036376	36035199	50
scaffold_3	36039731	36045090	36042802	50
scaffold_3	36044601	36048823	36046402	50
scaffold_3	36397693	36406700	36401918	50
scaffold_3	36992388	36994232	36993382	50
scaffold_3	37215676	37224998	37220440	50
scaffold_3	37223164	37229072	37226120	50
scaffold_3	37228370	37234802	37231549	50
scaffold_3	37234110	37236897	37235651	50
scaffold_3	37239388	37244364	37241309	50
scaffold_3	37242962	37253847	37246563	50
scaffold_3	37255767	37257795	37256608	50
scaffold_3	37257283	37258894	37258207	50
scaffold_3	37276252	37278723	37277413	50
scaffold_3	37279508	37282862	37281022	50
scaffold_3	37361345	37379665	37370629	50
scaffold_3	37912639	37917540	37914919	50
scaffold_3	38663865	38669454	38666856	50
scaffold_3	40453201	40455269	40454238	50
scaffold_3	40454862	40459739	40457433	50
scaffold_3	40574465	40581925	40577551	50
scaffold_3	40965538	40967330	40966251	50
scaffold_3	41005824	41009724	41007525	50
scaffold_3	41014215	41021332	41017350	50
scaffold_3	41019523	41023925	41022424	50
scaffold_3	41032397	41039611	41036916	50
scaffold_3	41059459	41061968	41060586	50
scaffold_3	41115640	41119069	41116876	50
scaffold_3	41153403	41162261	41156950	50
scaffold_3	41363622	41374792	41368867	50
scaffold_3	41371296	41380184	41375705	50
scaffold_3	41513879	41545732	41533196	50
scaffold_3	41544506	41557941	41552253	50
scaffold_3	41556715	41562807	41559374	50
scaffold_3	41713664	41719324	41717396	50
scaffold_3	41770309	41772375	41771157	50
scaffold_3	41771699	41773559	41772750	50
scaffold_3	41797671	41799480	41798565	50
scaffold_3	41873192	41876007	41874656	50
scaffold_3	41877018	41878619	41877778	50
scaffold_3	41888189	41889594	41888909	50
scaffold_3	41968414	41970572	41969365	50
scaffold_3	41976716	41979343	41978288	50
scaffold_3	41979128	41981939	41979886	50
scaffold_3	42038222	42040618	42039129	50
scaffold_3	42045897	42051204	42047720	50
scaffold_3	42048771	42052899	42051616	50
scaffold_3	42052525	42054932	42053622	50
scaffold_3	42054346	42056670	42055612	50
scaffold_3	42062530	42064846	42063642	50
scaffold_3	42105459	42107554	42106442	50
scaffold_3	42119744	42124404	42121883	50
scaffold_3	42128274	42131819	42130156	50
scaffold_3	42131524	42136739	42134316	50
scaffold_3	42313946	42318442	42316417	50
scaffold_3	42544955	42547259	42546280	50
scaffold_3	42547092	42549877	42548266	50
scaffold_3	42553054	42557748	42555263	50
scaffold_3	42651684	42656052	42653800	50
scaffold_3	42658847	42665628	42661781	50
scaffold_3	42668564	42684478	42676743	50
scaffold_3	43715376	43721686	43718031	50
scaffold_3	44113013	44114914	44113954	50
scaffold_3	44114408	44115980	44115280	50
scaffold_3	44134320	44137474	44135618	50
scaffold_3	44136471	44141278	44138528	50
scaffold_3	44275674	44280190	44277646	50
scaffold_3	44641158	44647131	44643974	50
scaffold_3	45117883	45124729	45121262	50
scaffold_3	45122975	45133854	45127827	50
scaffold_3	46114691	46120525	46117078	50
scaffold_3	46208604	46217730	46213507	50
scaffold_3	46257074	46265070	46262255	50
scaffold_3	46276229	46283004	46279234	50
scaffold_3	46315948	46318741	46317959	50
scaffold_3	46318505	46319471	46318997	50
scaffold_3	46319993	46321312	46320626	50
scaffold_3	46320998	46322044	46321534	50
scaffold_3	46322940	46326645	46325435	50
scaffold_3	46350900	46357869	46352797	50
scaffold_3	46368821	46370858	46369745	50
scaffold_3	46370220	46372933	46371610	50
scaffold_3	46377843	46380502	46379074	50
scaffold_3	46383203	46389635	46388444	50
scaffold_3	46438623	46444744	46441004	50
scaffold_3	46443204	46447197	46445745	50
scaffold_3	46446970	46450380	46448635	50
scaffold_3	46450114	46452124	46451118	50
scaffold_3	46454348	46456756	46455321	50
scaffold_3	46455808	46459120	46457994	50
scaffold_3	46458764	46460797	46459609	50
scaffold_3	46460191	46462620	46461238	50
scaffold_3	46461695	46467946	46465204	50
scaffold_3	46472222	46474676	46473310	50
scaffold_3	46709712	46714646	46712201	50
scaffold_3	46713945	46718886	46716180	50
scaffold_3	46723153	46725514	46723866	50
scaffold_3	46724443	46734976	46727416	50
scaffold_3	46730582	46750345	46742665	50
scaffold_3	46749531	46753868	46751812	50
scaffold_3	46753194	46757099	46754990	50
scaffold_3	47435046	47454298	47448433	50
scaffold_3	47452952	47458653	47455469	50
scaffold_3	48011324	48016057	48013961	50
scaffold_3	48015817	48017831	48016821	50
scaffold_3	48017630	48018599	48018224	50
scaffold_3	48018484	48020282	48019156	50
scaffold_3	48023577	48025703	48024501	50
scaffold_3	48025313	48027896	48026374	50
scaffold_3	48168107	48174077	48170829	50
scaffold_3	48313165	48322685	48317815	50
scaffold_3	48321055	48329961	48325394	50
scaffold_3	48364504	48381132	48372131	50
scaffold_3	48449614	48460742	48453935	50
scaffold_3	48455443	48470802	48465276	50
scaffold_3	48535293	48544110	48539676	50
scaffold_3	48599360	48604315	48601860	50
scaffold_3	48614560	48616194	48615399	50
scaffold_3	48619609	48622768	48621375	50
scaffold_3	48622311	48625339	48623654	50
scaffold_3	48698460	48716858	48709476	50
scaffold_3	48761402	48766136	48763980	50
scaffold_3	48931874	48942230	48937158	50
scaffold_3	48972977	48981399	48976914	50
scaffold_3	49091563	49096070	49093513	50
scaffold_3	49330318	49333986	49332220	50
scaffold_3	50725530	50729714	50727523	50
scaffold_3	50788100	50791928	50789877	50
scaffold_3	50795658	50799071	50797038	50
scaffold_3	50802005	50807430	50805109	50
scaffold_3	50807145	50811078	50808649	50
scaffold_3	50810193	50814245	50812318	50
scaffold_3	50813486	50816886	50815209	50
scaffold_3	50815962	50819828	50817879	50
scaffold_3	50821721	50824159	50822863	50
scaffold_3	50824078	50826067	50824845	50
scaffold_3	50825732	50828477	50827114	50
scaffold_3	50828115	50831507	50829650	50
scaffold_3	50831036	50835094	50833059	50
scaffold_3	50842073	50845939	50843765	50
scaffold_3	50845236	50848127	50846800	50
scaffold_3	50888964	50893262	50891357	50
scaffold_3	51215214	51216547	51215842	50
scaffold_3	51218573	51222111	51220563	50
scaffold_3	51221629	51224194	51222984	50
scaffold_3	51319268	51324625	51321693	50
scaffold_3	52621750	52629466	52626475	50
scaffold_3	53786982	53793692	53790262	50
scaffold_3	53791914	53796953	53794623	50
scaffold_3	53795765	53802117	53799106	50
scaffold_3	53801160	53807555	53804297	50
scaffold_3	54006135	54013112	54009877	50
scaffold_3	54123011	54128891	54125395	50
scaffold_3	54127193	54132320	54130116	50
scaffold_3	54368625	54372749	54370924	50
scaffold_3	54716141	54720627	54719073	50
scaffold_3	54971453	54978134	54974908	50
scaffold_3	54983262	54988424	54985244	50
scaffold_3	55010391	55015312	55012619	50
scaffold_3	55089583	55092869	55090820	50
scaffold_3	55095822	55097550	55096643	50
scaffold_3	55130623	55136309	55133648	50
scaffold_3	55748876	55753113	55751373	50
scaffold_3	56510747	56515559	56512999	50
scaffold_3	56605575	56607128	56606367	50
scaffold_3	56606693	56608464	56607434	50
scaffold_3	56607794	56610656	56608908	50
scaffold_3	59595479	59597911	59596964	50
scaffold_3	59597771	59601545	59598728	50
scaffold_3	60146280	60149014	60147521	50
scaffold_3	60151643	60155124	60153269	50
scaffold_3	60154444	60160577	60158023	50
scaffold_3	60160304	60163997	60162003	50
scaffold_3	60167610	60174748	60170487	50
scaffold_3	60173766	60188988	60178427	50
scaffold_3	60206543	60217250	60212178	50
scaffold_3	60428497	60435714	60432771	50
scaffold_3	61213785	61222571	61219004	50
scaffold_3	61221514	61230860	61226291	50
scaffold_3	61325198	61329421	61327046	50
scaffold_3	61332849	61337708	61335137	50
scaffold_3	61336877	61342853	61339074	50
scaffold_3	61340420	61346047	61343933	50
scaffold_3	61350254	61354183	61352130	50
scaffold_3	61362297	61365254	61363646	50
scaffold_3	61445482	61447132	61446402	50
scaffold_3	61454173	61457728	61456091	50
scaffold_3	61462665	61470040	61467742	50
scaffold_3	61510512	61517719	61514139	50
scaffold_3	62314715	62319347	62316602	50
scaffold_3	62324366	62331591	62328050	50
scaffold_3	62330586	62335069	62333176	50
scaffold_3	62334652	62339490	62337092	50
scaffold_3	62338640	62345840	62342635	50
scaffold_3	62350936	62353930	62352605	50
scaffold_3	62366123	62368654	62367580	50
scaffold_3	62368321	62373020	62370769	50
scaffold_4	408886	416496	411695	50
scaffold_4	413709	422885	418959	50
scaffold_4	421752	429690	426028	50
scaffold_4	428600	436845	432647	50
scaffold_4	435421	441332	438116	50
scaffold_4	439465	451868	445220	50
scaffold_4	453893	459712	456724	50
scaffold_4	458444	466328	461910	50
scaffold_4	465097	472925	468642	50
scaffold_4	471447	476306	474563	50
scaffold_4	477302	483564	479979	50
scaffold_4	482045	490067	486391	50
scaffold_4	489210	576432	536760	50
scaffold_4	575665	582671	579117	50
scaffold_4	581569	589227	584796	50
scaffold_4	587557	597107	592049	50
scaffold_4	595417	602948	599710	50
scaffold_4	601803	611529	606552	50
scaffold_4	610725	617574	613623	50
scaffold_4	732381	740565	734756	50
scaffold_4	762118	770751	766257	50
scaffold_4	775681	780880	778054	50
scaffold_4	779817	786310	783338	50
scaffold_4	1048478	1055264	1051453	50
scaffold_4	1153263	1163151	1157649	50
scaffold_4	1195945	1200205	1197880	50
scaffold_4	1217329	1220707	1219002	50
scaffold_4	1665097	1668112	1666658	50
scaffold_4	1781064	1786297	1784837	50
scaffold_4	1805291	1807614	1806491	50
scaffold_4	1809516	1811760	1810746	50
scaffold_4	1970726	1975472	1972776	50
scaffold_4	2034921	2041644	2037012	50
scaffold_4	2212649	2219126	2215698	50
scaffold_4	2218645	2223605	2220625	50
scaffold_4	3267348	3274171	3270972	50
scaffold_4	3273790	3276635	3274980	50
scaffold_4	4189363	4197815	4192203	50
scaffold_4	4192565	4207157	4200392	50
scaffold_4	4220765	4229110	4225592	50
scaffold_4	4227873	4242318	4234274	50
scaffold_4	4240186	4246511	4244873	50
scaffold_4	4246273	4248634	4247342	50
scaffold_4	4248131	4252943	4250610	50
scaffold_4	4251660	4259986	4255237	50
scaffold_4	4258931	4264459	4261758	50
scaffold_4	4263778	4267801	4265831	50
scaffold_4	4297438	4302102	4299181	50
scaffold_4	5937367	5943278	5940335	50
scaffold_4	5955499	5959108	5957549	50
scaffold_4	6865921	6868984	6867707	50
scaffold_4	6868621	6872214	6870055	50
scaffold_4	6915413	6920139	6917830	50
scaffold_4	6926095	6931471	6928607	50
scaffold_4	7028210	7035070	7032622	50
scaffold_4	7034589	7038845	7036270	50
scaffold_4	7037978	7047085	7041414	50
scaffold_4	7101398	7107074	7104974	50
scaffold_4	7106520	7112843	7109488	50
scaffold_4	7111410	7118519	7115257	50
scaffold_4	7157749	7168294	7162036	50
scaffold_4	7191801	7199012	7195498	50
scaffold_4	7198097	7203302	7200617	50
scaffold_4	7248517	7254649	7251625	50
scaffold_4	7317600	7321065	7319252	50
scaffold_4	7891750	7897980	7895012	50
scaffold_4	7923404	7929566	7926332	50
scaffold_4	7928006	7939211	7933793	50
scaffold_4	7938015	7948831	7943289	50
scaffold_4	7954550	7963971	7958917	50
scaffold_4	7962183	7976517	7968861	50
scaffold_4	7973735	7989048	7982396	50
scaffold_4	7987315	7999095	7992746	50
scaffold_4	7997041	8008860	8002887	50
scaffold_4	8021942	8029517	8025849	50
scaffold_4	8028563	8035905	8031772	50
scaffold_4	8057021	8066270	8061150	50
scaffold_4	8392141	8398646	8396043	50
scaffold_4	8981431	8984910	8982948	50
scaffold_4	9592427	9598694	9595797	50
scaffold_4	9862695	9866791	9865181	50
scaffold_4	9866089	9869807	9867904	50
scaffold_4	9869211	9872883	9871029	50
scaffold_4	9872339	9875401	9873956	50
scaffold_4	9874929	9877293	9875910	50
scaffold_4	10105127	10111068	10106969	50
scaffold_4	10110007	10112369	10111687	50
scaffold_4	10115362	10117265	10116536	50
scaffold_4	10117127	10118123	10117597	50
scaffold_4	10119568	10120557	10120014	50
scaffold_4	10790570	10795860	10792959	50
scaffold_4	10812544	10815962	10813957	50
scaffold_4	10814991	10820058	10817802	50
scaffold_4	10849383	10852398	10851092	50
scaffold_4	10852257	10853983	10853066	50
scaffold_4	10860219	10862599	10861447	50
scaffold_4	10895249	10898034	10896755	50
scaffold_4	10989851	10991298	10990654	50
scaffold_4	10991139	10993182	10992042	50
scaffold_4	10995346	11006273	11002651	50
scaffold_4	11005373	11007691	11006846	50
scaffold_4	11007345	11008893	11008178	50
scaffold_4	11011877	11012729	11012297	50
scaffold_4	11013293	11014602	11013850	50
scaffold_4	11019383	11020009	11019722	50
scaffold_4	11022909	11024133	11023466	50
scaffold_4	11023946	11025114	11024446	50
scaffold_4	11081236	11084979	11083034	50
scaffold_4	11084277	11086567	11085423	50
scaffold_4	11400508	11406358	11404029	50
scaffold_4	11464345	11498783	11475461	50
scaffold_4	11642331	11657983	11647241	50
scaffold_4	12032331	12037912	12034824	50
scaffold_4	12047608	12056603	12052291	50
scaffold_4	13098703	13103797	13101443	50
scaffold_4	13263738	13271414	13266977	50
scaffold_4	13507737	13514638	13510959	50
scaffold_4	14054006	14059893	14057240	50
scaffold_4	14233153	14249002	14240623	50
scaffold_4	14246028	14257269	14253312	50
scaffold_4	14263192	14271499	14266919	50
scaffold_4	14269979	14276365	14273225	50
scaffold_4	14478448	14486803	14483110	50
scaffold_4	15384438	15393077	15389258	50
scaffold_4	15391230	15399315	15396041	50
scaffold_4	17076118	17081908	17078716	50
scaffold_4	17304123	17315126	17308951	50
scaffold_4	17337358	17343789	17340349	50
scaffold_4	17355780	17358424	17357133	50
scaffold_4	17364627	17366441	17365276	50
scaffold_4	17391354	17395423	17393314	50
scaffold_4	17475962	17486198	17481400	50
scaffold_4	17494317	17497839	17496042	50
scaffold_4	17497500	17502555	17499420	50
scaffold_4	17512065	17521752	17517866	50
scaffold_4	18671905	18678215	18675070	50
scaffold_4	18679413	18681817	18680751	50
scaffold_4	18697954	18702043	18699548	50
scaffold_4	19385281	19388643	19387293	50
scaffold_4	19418054	19431599	19422585	50
scaffold_4	19494696	19503066	19499437	50
scaffold_4	20109521	20114841	20111533	50
scaffold_4	20324529	20325447	20324858	50
scaffold_4	20335259	20337871	20336458	50
scaffold_4	20337562	20340778	20339152	50
scaffold_4	20340266	20345560	20342409	50
scaffold_4	22335230	22342708	22338725	50
scaffold_4	22427049	22432277	22429233	50
scaffold_4	22542933	22547927	22545447	50
scaffold_4	22604974	22609827	22607768	50
scaffold_4	22739175	22744393	22742110	50
scaffold_4	23003919	23008175	23005547	50
scaffold_4	23081145	23087770	23084670	50
scaffold_4	23114726	23120469	23117936	50
scaffold_4	23146769	23150994	23148703	50
scaffold_4	23414256	23417124	23415837	50
scaffold_4	23432130	23439200	23436194	50
scaffold_4	23442670	23448351	23445658	50
scaffold_4	23476943	23482477	23479860	50
scaffold_4	23513244	23516878	23515026	50
scaffold_4	23515805	23522453	23519149	50
scaffold_4	23569498	23575203	23573256	50
scaffold_4	23716608	23719180	23718032	50
scaffold_4	23805095	23806095	23805568	50
scaffold_4	23869004	23876329	23873039	50
scaffold_4	23888769	23894024	23891090	50
scaffold_4	24031271	24037182	24034359	50
scaffold_4	24192701	24196862	24194320	50
scaffold_4	24206361	24214194	24210910	50
scaffold_4	24296814	24302507	24300390	50
scaffold_4	24305543	24307558	24306769	50
scaffold_4	24307295	24310622	24308711	50
scaffold_4	24387130	24392464	24390165	50
scaffold_4	24395202	24401248	24398071	50
scaffold_4	24399546	24406893	24403885	50
scaffold_4	24515500	24520407	24517868	50
scaffold_4	24653488	24660041	24656380	50
scaffold_4	24658591	24666347	24662435	50
scaffold_4	24692761	24698781	24696047	50
scaffold_4	24931677	24937153	24934158	50
scaffold_4	25016819	25020674	25018409	50
scaffold_4	25038398	25042315	25040390	50
scaffold_4	25096078	25102443	25099399	50
scaffold_4	25145256	25150077	25148031	50
scaffold_4	25287424	25294945	25291383	50
scaffold_4	25448315	25451312	25449742	50
scaffold_4	25477540	25482371	25479808	50
scaffold_4	25558264	25567693	25563665	50
scaffold_4	25573262	25581663	25577102	50
scaffold_4	25687299	25695415	25691657	50
scaffold_4	25693646	25704291	25698847	50
scaffold_4	25701415	25710260	25706322	50
scaffold_4	25708842	25715290	25712147	50
scaffold_4	25720566	25728030	25724604	50
scaffold_4	25730485	25736246	25733782	50
scaffold_4	27400361	27407289	27403914	50
scaffold_4	29034817	29039186	29036923	50
scaffold_4	29241716	29245577	29243834	50
scaffold_4	30540361	30550109	30544357	50
scaffold_4	30546479	30557089	30552597	50
scaffold_4	31967976	31970857	31969553	50
scaffold_4	32050382	32055594	32052456	50
scaffold_4	32053469	32064557	32059554	50
scaffold_4	32108968	32115184	32113227	50
scaffold_4	32194419	32198880	32196424	50
scaffold_4	32197374	32200907	32199270	50
scaffold_4	32395152	32403809	32399434	50
scaffold_4	33233346	33236637	33234985	50
scaffold_4	33235868	33238305	33237291	50
scaffold_4	33240265	33247713	33244433	50
scaffold_4	33275261	33286095	33282280	50
scaffold_4	33285796	33289147	33287675	50
scaffold_4	33326121	33330222	33328653	50
scaffold_4	33354895	33359663	33357623	50
scaffold_4	33549675	33553211	33551718	50
scaffold_4	33552864	33554023	33553435	50
scaffold_4	33553667	33557806	33554991	50
scaffold_4	33559150	33559954	33559595	50
scaffold_4	33559870	33567928	33565189	50
scaffold_4	33566799	33583645	33576641	50
scaffold_4	33583435	33589701	33587624	50
scaffold_4	33648780	33649895	33649273	50
scaffold_4	34152667	34182963	34163448	50
scaffold_4	34674170	34678280	34676175	50
scaffold_4	34734874	34741880	34739400	50
scaffold_4	35246358	35262865	35255915	50
scaffold_4	35315513	35320607	35318713	50
scaffold_4	35322664	35328411	35325940	50
scaffold_4	35327899	35331957	35330331	50
scaffold_4	35331792	35336879	35334024	50
scaffold_4	35335963	35339978	35337814	50
scaffold_4	35338910	35345305	35341877	50
scaffold_4	35344203	35352340	35348013	50
scaffold_4	35350498	35356058	35353735	50
scaffold_4	35355379	35362142	35358670	50
scaffold_4	35380725	35386705	35383440	50
scaffold_4	35477454	35482318	35479685	50
scaffold_4	35503212	35506582	35504991	50
scaffold_4	35539570	35545424	35542361	50
scaffold_4	35549901	35559286	35553191	50
scaffold_4	36991585	37004436	36996792	50
scaffold_4	37165577	37172633	37168719	50
scaffold_4	37331580	37335129	37333874	50
scaffold_4	39735270	39835765	39770050	50
scaffold_4	40006556	40071450	40024743	50
scaffold_4	42519127	42522690	42520710	50
scaffold_4	43738117	43742901	43740855	50
scaffold_5	211397	217188	213848	50
scaffold_5	232528	238473	236269	50
scaffold_5	2953807	2958835	2955236	50
scaffold_5	2955762	2962699	2960055	50
scaffold_5	2965204	2968291	2966697	50
scaffold_5	5181064	5184905	5182866	50
scaffold_5	5205853	5213124	5210643	50
scaffold_5	5212650	5216288	5214111	50
scaffold_5	5215280	5219419	5217364	50
scaffold_5	5218394	5225309	5221291	50
scaffold_5	5230314	5234747	5232798	50
scaffold_5	5241316	5248064	5244582	50
scaffold_5	5247169	5254737	5250886	50
scaffold_5	5253796	5257990	5255813	50
scaffold_5	5256702	5263805	5259767	50
scaffold_5	5261385	5269764	5265890	50
scaffold_5	5426931	5432233	5429878	50
scaffold_5	5464623	5469777	5467519	50
scaffold_5	5469211	5472574	5470990	50
scaffold_5	5660038	5667862	5664518	50
scaffold_5	5666957	5672018	5669737	50
scaffold_5	5671668	5675098	5672893	50
scaffold_5	5717859	5729060	5724168	50
scaffold_5	5727103	5733807	5731211	50
scaffold_5	5732983	5738860	5735683	50
scaffold_5	5758266	5765062	5762238	50
scaffold_5	6057614	6063899	6061256	50
scaffold_5	6154506	6159393	6156774	50
scaffold_5	6168980	6176985	6173194	50
scaffold_5	6268234	6275020	6272085	50
scaffold_5	6318200	6322321	6319991	50
scaffold_5	6418733	6425084	6421858	50
scaffold_5	6423747	6427604	6425857	50
scaffold_5	6426709	6431823	6428883	50
scaffold_5	6473772	6477105	6475801	50
scaffold_5	6478302	6480031	6478923	50
scaffold_5	6505637	6538256	6515430	50
scaffold_5	6530449	6548493	6541643	50
scaffold_5	6572472	6576009	6573893	50
scaffold_5	6614665	6622659	6618790	50
scaffold_5	6668984	6675141	6672473	50
scaffold_5	6686250	6695552	6690834	50
scaffold_5	8328610	8329607	8329105	50
scaffold_5	8329481	8332286	8330047	50
scaffold_5	10665576	10671589	10668219	50
scaffold_5	10713421	10717885	10715696	50
scaffold_5	10717310	10720631	10718770	50
scaffold_5	10762045	10778591	10774245	50
scaffold_5	10777564	10783472	10780648	50
scaffold_5	10820022	10826864	10823082	50
scaffold_5	10825391	10831308	10828596	50
scaffold_5	10829966	10835914	10833060	50
scaffold_5	11010933	11017388	11013370	50
scaffold_5	11015434	11031246	11023554	50
scaffold_5	11210073	11214021	11211976	50
scaffold_5	11362510	11367277	11365147	50
scaffold_5	11380932	11384696	11382042	50
scaffold_5	11471259	11475846	11473403	50
scaffold_5	11478375	11483976	11480978	50
scaffold_5	11491360	11493734	11492376	50
scaffold_5	11500069	11508261	11504156	50
scaffold_5	11522349	11525123	11523867	50
scaffold_5	11524455	11528407	11526342	50
scaffold_5	11527679	11531411	11529447	50
scaffold_5	11534979	11537521	11536331	50
scaffold_5	11540861	11544855	11542852	50
scaffold_5	11543989	11548461	11546645	50
scaffold_5	11547968	11550702	11549441	50
scaffold_5	11550445	11555411	11552701	50
scaffold_5	11557965	11561556	11559784	50
scaffold_5	11577023	11582253	11580305	50
scaffold_5	11582015	11585086	11583104	50
scaffold_5	11613095	11616145	11614976	50
scaffold_5	11617890	11622220	11619694	50
scaffold_5	11687216	11692268	11689274	50
scaffold_5	11708108	11713481	11709960	50
scaffold_5	11749942	11754420	11752390	50
scaffold_5	11753987	11758695	11756197	50
scaffold_5	11775480	11780528	11778250	50
scaffold_5	11825326	11831050	11828380	50
scaffold_5	11872681	11875974	11874053	50
scaffold_5	11903676	11908507	11906314	50
scaffold_5	11908316	11911306	11909710	50
scaffold_5	12080648	12087794	12084332	50
scaffold_5	12210331	12217253	12214160	50
scaffold_5	12249061	12255065	12251792	50
scaffold_5	12704720	12711333	12707837	50
scaffold_5	12786808	12793627	12790061	50
scaffold_5	12791818	12800229	12796036	50
scaffold_5	12821335	12826463	12823557	50
scaffold_5	12921308	12926826	12923963	50
scaffold_5	12998103	13002888	13000100	50
scaffold_5	13238486	13245977	13242712	50
scaffold_5	13342544	13345856	13344410	50
scaffold_5	13458398	13462532	13460723	50
scaffold_5	13489411	13498154	13493950	50
scaffold_5	13496738	13503284	13499466	50
scaffold_5	13500581	13507159	13504756	50
scaffold_5	13506821	13512704	13509206	50
scaffold_5	13511380	13520119	13515333	50
scaffold_5	13657369	13659583	13658439	50
scaffold_5	13766457	13770654	13768833	50
scaffold_5	13961748	13966191	13964159	50
scaffold_5	14148418	14153636	14151121	50
scaffold_5	14165006	14168768	14166675	50
scaffold_5	14168303	14172239	14169782	50
scaffold_5	14289906	14294923	14292029	50
scaffold_5	14294167	14299437	14296585	50
scaffold_5	14477165	14481237	14479560	50
scaffold_5	14480748	14486275	14483257	50
scaffold_5	14537023	14540160	14538787	50
scaffold_5	14557206	14559829	14558506	50
scaffold_5	14670717	14675984	14673569	50
scaffold_5	14795063	14800326	14797277	50
scaffold_5	14803523	14806314	14804755	50
scaffold_5	14928278	14931462	14930013	50
scaffold_5	15003455	15007285	15005524	50
scaffold_5	15006845	15010049	15008347	50
scaffold_5	15012963	15018223	15015545	50
scaffold_5	15107898	15113432	15110867	50
scaffold_5	15158157	15162833	15160451	50
scaffold_5	15330460	15333544	15331818	50
scaffold_5	15332679	15336897	15335030	50
scaffold_5	15341803	15346222	15343493	50
scaffold_5	15359099	15363070	15361086	50
scaffold_5	15427685	15428739	15428159	50
scaffold_5	15433947	15437673	15436168	50
[truncated: 3,308 more rows]
